# Supplementary material for: Transferrin Disassociates TCR from CD3 Signaling Apparatus to Promote Metastasis
Source: Research (Wash D C). 2025 Jan 13;8:0578. doi: 10.34133/research.0578 (PMC11731779; doi:10.34133/research.0578)
Supplement: Supplementary 1 — Supplementary Methods Figs. S1 to S12 Tables S1 and S2 Supplementary Reference [file research.0578.f1.zip]

Archive with 14 entries (14 files):
- Fig S1.tif
- Fig S10.tif
- Fig S11.tif
- Fig S12.tif
- Fig S2.tif
- Fig S3.tif
- Fig S4.tif
- Fig S5.tif
- Fig S6.tif
- Fig S7.tif
- Fig S8.tif
- Fig S9.tif
- Revised Supplemental Materials.docx
- Supplementary gels blot.pdf
